# Supplementary material for: Flanking heterozygosity influences the relative probability of different base substitutions in humans
Source: R Soc Open Sci. 2019 Sep 25;6(9):191018. doi: 10.1098/rsos.191018 (PMC6774961; doi:10.1098/rsos.191018)
Supplement: Raw mutating triplet counts [file rsos191018supp2.txt]

het	pop	n	typ	trip	window	freq	tot
1	1	1	2	17	1	4032	323635
1	1	1	2	17	2	4398	351773
1	1	1	2	18	1	1708	323635
1	1	1	2	18	2	1838	351773
1	1	1	2	19	1	1860	323635
1	1	1	2	19	2	2009	351773
1	1	1	2	20	1	2041	323635
1	1	1	2	20	2	2216	351773
1	1	1	2	21	1	1763	323635
1	1	1	2	21	2	1905	351773
1	1	1	2	22	1	1381	323635
1	1	1	2	22	2	1502	351773
1	1	1	2	23	1	1228	323635
1	1	1	2	23	2	1352	351773
1	1	1	2	24	1	1443	323635
1	1	1	2	24	2	1548	351773
1	1	1	2	25	1	1834	323635
1	1	1	2	25	2	1973	351773
1	1	1	2	26	1	1245	323635
1	1	1	2	26	2	1338	351773
1	1	1	2	27	1	1137	323635
1	1	1	2	27	2	1224	351773
1	1	1	2	28	1	927	323635
1	1	1	2	28	2	1004	351773
1	1	1	2	29	1	1984	323635
1	1	1	2	29	2	2138	351773
1	1	1	2	30	1	1421	323635
1	1	1	2	30	2	1542	351773
1	1	1	2	31	1	855	323635
1	1	1	2	31	2	925	351773
1	1	1	2	32	1	1532	323635
1	1	1	2	32	2	1656	351773
1	1	1	2	33	1	3065	323635
1	1	1	2	33	2	3299	351773
1	1	1	2	34	1	2875	323635
1	1	1	2	34	2	3087	351773
1	1	1	2	35	1	1566	323635
1	1	1	2	35	2	1680	351773
1	1	1	2	36	1	2135	323635
1	1	1	2	36	2	2303	351773
1	1	1	2	37	1	2798	323635
1	1	1	2	37	2	3017	351773
1	1	1	2	38	1	1900	323635
1	1	1	2	38	2	2065	351773
1	1	1	2	39	1	1342	323635
1	1	1	2	39	2	1468	351773
1	1	1	2	40	1	1995	323635
1	1	1	2	40	2	2170	351773
1	1	1	2	41	1	1571	323635
1	1	1	2	41	2	1701	351773
1	1	1	2	42	1	1416	323635
1	1	1	2	42	2	1546	351773
1	1	1	2	43	1	766	323635
1	1	1	2	43	2	845	351773
1	1	1	2	44	1	1003	323635
1	1	1	2	44	2	1120	351773
1	1	1	2	45	1	2028	323635
1	1	1	2	45	2	2206	351773
1	1	1	2	46	1	1990	323635
1	1	1	2	46	2	2134	351773
1	1	1	2	47	1	1088	323635
1	1	1	2	47	2	1168	351773
1	1	1	2	48	1	3314	323635
1	1	1	2	48	2	3606	351773
1	1	1	1	65	1	6584	323635
1	1	1	1	65	2	7174	351773
1	1	1	1	66	1	7190	323635
1	1	1	1	66	2	7845	351773
1	1	1	1	67	1	7345	323635
1	1	1	1	67	2	7982	351773
1	1	1	1	68	1	7033	323635
1	1	1	1	68	2	7646	351773
1	1	1	1	69	1	7130	323635
1	1	1	1	69	2	7748	351773
1	1	1	1	70	1	8666	323635
1	1	1	1	70	2	9506	351773
1	1	1	1	71	1	8041	323635
1	1	1	1	71	2	8780	351773
1	1	1	1	72	1	8536	323635
1	1	1	1	72	2	9322	351773
1	1	1	1	73	1	7339	323635
1	1	1	1	73	2	8028	351773
1	1	1	1	74	1	7993	323635
1	1	1	1	74	2	8736	351773
1	1	1	1	75	1	5866	323635
1	1	1	1	75	2	6366	351773
1	1	1	1	76	1	6271	323635
1	1	1	1	76	2	6777	351773
1	1	1	1	77	1	6868	323635
1	1	1	1	77	2	7438	351773
1	1	1	1	78	1	8739	323635
1	1	1	1	78	2	9519	351773
1	1	1	1	79	1	6256	323635
1	1	1	1	79	2	6833	351773
1	1	1	1	80	1	10119	323635
1	1	1	1	80	2	11000	351773
1	1	1	2	81	1	4466	323635
1	1	1	2	81	2	4869	351773
1	1	1	2	82	1	1140	323635
1	1	1	2	82	2	1251	351773
1	1	1	2	83	1	2315	323635
1	1	1	2	83	2	2534	351773
1	1	1	2	84	1	2673	323635
1	1	1	2	84	2	2908	351773
1	1	1	2	85	1	1082	323635
1	1	1	2	85	2	1195	351773
1	1	1	2	86	1	325	323635
1	1	1	2	86	2	364	351773
1	1	1	2	87	1	1033	323635
1	1	1	2	87	2	1139	351773
1	1	1	2	88	1	864	323635
1	1	1	2	88	2	934	351773
1	1	1	2	89	1	2400	323635
1	1	1	2	89	2	2604	351773
1	1	1	2	90	1	983	323635
1	1	1	2	90	2	1054	351773
1	1	1	2	91	1	2044	323635
1	1	1	2	91	2	2218	351773
1	1	1	2	92	1	1628	323635
1	1	1	2	92	2	1782	351773
1	1	1	2	93	1	2563	323635
1	1	1	2	93	2	2803	351773
1	1	1	2	94	1	898	323635
1	1	1	2	94	2	987	351773
1	1	1	2	95	1	1608	323635
1	1	1	2	95	2	1767	351773
1	1	1	2	96	1	2681	323635
1	1	1	2	96	2	2910	351773
1	1	1	2	97	1	2004	323635
1	1	1	2	97	2	2159	351773
1	1	1	2	98	1	1525	323635
1	1	1	2	98	2	1669	351773
1	1	1	2	99	1	1596	323635
1	1	1	2	99	2	1706	351773
1	1	1	2	100	1	2032	323635
1	1	1	2	100	2	2208	351773
1	1	1	2	101	1	1541	323635
1	1	1	2	101	2	1667	351773
1	1	1	2	102	1	1046	323635
1	1	1	2	102	2	1145	351773
1	1	1	2	103	1	1134	323635
1	1	1	2	103	2	1237	351773
1	1	1	2	104	1	1152	323635
1	1	1	2	104	2	1249	351773
1	1	1	2	105	1	1597	323635
1	1	1	2	105	2	1746	351773
1	1	1	2	106	1	1155	323635
1	1	1	2	106	2	1248	351773
1	1	1	2	107	1	1098	323635
1	1	1	2	107	2	1194	351773
1	1	1	2	108	1	1129	323635
1	1	1	2	108	2	1228	351773
1	1	1	2	109	1	2003	323635
1	1	1	2	109	2	2182	351773
1	1	1	2	110	1	1145	323635
1	1	1	2	110	2	1247	351773
1	1	1	2	111	1	1031	323635
1	1	1	2	111	2	1110	351773
1	1	1	2	112	1	2086	323635
1	1	1	2	112	2	2292	351773
1	1	1	1	113	1	14020	323635
1	1	1	1	113	2	15211	351773
1	1	1	1	114	1	4209	323635
1	1	1	1	114	2	4570	351773
1	1	1	1	115	1	7897	323635
1	1	1	1	115	2	8526	351773
1	1	1	1	116	1	8851	323635
1	1	1	1	116	2	9604	351773
1	1	1	1	117	1	4199	323635
1	1	1	1	117	2	4555	351773
1	1	1	1	118	1	2948	323635
1	1	1	1	118	2	3224	351773
1	1	1	1	119	1	4028	323635
1	1	1	1	119	2	4376	351773
1	1	1	1	120	1	4126	323635
1	1	1	1	120	2	4493	351773
1	1	1	1	121	1	7890	323635
1	1	1	1	121	2	8540	351773
1	1	1	1	122	1	3945	323635
1	1	1	1	122	2	4285	351773
1	1	1	1	123	1	3735	323635
1	1	1	1	123	2	4047	351773
1	1	1	1	124	1	4464	323635
1	1	1	1	124	2	4841	351773
1	1	1	1	125	1	8756	323635
1	1	1	1	125	2	9502	351773
1	1	1	1	126	1	4253	323635
1	1	1	1	126	2	4619	351773
1	1	1	1	127	1	4254	323635
1	1	1	1	127	2	4613	351773
1	1	1	1	128	1	6864	323635
1	1	1	1	128	2	7478	351773
1	1	2	2	17	1	406	37827
1	1	2	2	17	2	448	41352
1	1	2	2	18	1	192	37827
1	1	2	2	18	2	214	41352
1	1	2	2	19	1	187	37827
1	1	2	2	19	2	202	41352
1	1	2	2	20	1	192	37827
1	1	2	2	20	2	205	41352
1	1	2	2	21	1	183	37827
1	1	2	2	21	2	204	41352
1	1	2	2	22	1	155	37827
1	1	2	2	22	2	168	41352
1	1	2	2	23	1	129	37827
1	1	2	2	23	2	146	41352
1	1	2	2	24	1	136	37827
1	1	2	2	24	2	154	41352
1	1	2	2	25	1	181	37827
1	1	2	2	25	2	200	41352
1	1	2	2	26	1	144	37827
1	1	2	2	26	2	158	41352
1	1	2	2	27	1	161	37827
1	1	2	2	27	2	176	41352
1	1	2	2	28	1	83	37827
1	1	2	2	28	2	89	41352
1	1	2	2	29	1	192	37827
1	1	2	2	29	2	212	41352
1	1	2	2	30	1	160	37827
1	1	2	2	30	2	169	41352
1	1	2	2	31	1	97	37827
1	1	2	2	31	2	104	41352
1	1	2	2	32	1	156	37827
1	1	2	2	32	2	172	41352
1	1	2	2	33	1	359	37827
1	1	2	2	33	2	390	41352
1	1	2	2	34	1	307	37827
1	1	2	2	34	2	329	41352
1	1	2	2	35	1	141	37827
1	1	2	2	35	2	157	41352
1	1	2	2	36	1	238	37827
1	1	2	2	36	2	256	41352
1	1	2	2	37	1	345	37827
1	1	2	2	37	2	378	41352
1	1	2	2	38	1	213	37827
1	1	2	2	38	2	232	41352
1	1	2	2	39	1	175	37827
1	1	2	2	39	2	189	41352
1	1	2	2	40	1	217	37827
1	1	2	2	40	2	236	41352
1	1	2	2	41	1	155	37827
1	1	2	2	41	2	164	41352
1	1	2	2	42	1	151	37827
1	1	2	2	42	2	159	41352
1	1	2	2	43	1	121	37827
1	1	2	2	43	2	131	41352
1	1	2	2	44	1	111	37827
1	1	2	2	44	2	121	41352
1	1	2	2	45	1	233	37827
1	1	2	2	45	2	248	41352
1	1	2	2	46	1	188	37827
1	1	2	2	46	2	202	41352
1	1	2	2	47	1	100	37827
1	1	2	2	47	2	106	41352
1	1	2	2	48	1	345	37827
1	1	2	2	48	2	369	41352
1	1	2	1	65	1	838	37827
1	1	2	1	65	2	911	41352
1	1	2	1	66	1	932	37827
1	1	2	1	66	2	1004	41352
1	1	2	1	67	1	961	37827
1	1	2	1	67	2	1068	41352
1	1	2	1	68	1	843	37827
1	1	2	1	68	2	917	41352
1	1	2	1	69	1	871	37827
1	1	2	1	69	2	948	41352
1	1	2	1	70	1	1150	37827
1	1	2	1	70	2	1295	41352
1	1	2	1	71	1	1070	37827
1	1	2	1	71	2	1179	41352
1	1	2	1	72	1	1086	37827
1	1	2	1	72	2	1198	41352
1	1	2	1	73	1	936	37827
1	1	2	1	73	2	1015	41352
1	1	2	1	74	1	1090	37827
1	1	2	1	74	2	1199	41352
1	1	2	1	75	1	703	37827
1	1	2	1	75	2	767	41352
1	1	2	1	76	1	785	37827
1	1	2	1	76	2	853	41352
1	1	2	1	77	1	770	37827
1	1	2	1	77	2	846	41352
1	1	2	1	78	1	1145	37827
1	1	2	1	78	2	1251	41352
1	1	2	1	79	1	751	37827
1	1	2	1	79	2	836	41352
1	1	2	1	80	1	1217	37827
1	1	2	1	80	2	1322	41352
1	1	2	2	81	1	523	37827
1	1	2	2	81	2	577	41352
1	1	2	2	82	1	119	37827
1	1	2	2	82	2	134	41352
1	1	2	2	83	1	264	37827
1	1	2	2	83	2	291	41352
1	1	2	2	84	1	266	37827
1	1	2	2	84	2	295	41352
1	1	2	2	85	1	125	37827
1	1	2	2	85	2	135	41352
1	1	2	2	86	1	50	37827
1	1	2	2	86	2	55	41352
1	1	2	2	87	1	121	37827
1	1	2	2	87	2	138	41352
1	1	2	2	88	1	98	37827
1	1	2	2	88	2	106	41352
1	1	2	2	89	1	290	37827
1	1	2	2	89	2	316	41352
1	1	2	2	90	1	128	37827
1	1	2	2	90	2	140	41352
1	1	2	2	91	1	225	37827
1	1	2	2	91	2	241	41352
1	1	2	2	92	1	169	37827
1	1	2	2	92	2	189	41352
1	1	2	2	93	1	276	37827
1	1	2	2	93	2	300	41352
1	1	2	2	94	1	88	37827
1	1	2	2	94	2	97	41352
1	1	2	2	95	1	192	37827
1	1	2	2	95	2	207	41352
1	1	2	2	96	1	272	37827
1	1	2	2	96	2	298	41352
1	1	2	2	97	1	231	37827
1	1	2	2	97	2	256	41352
1	1	2	2	98	1	162	37827
1	1	2	2	98	2	179	41352
1	1	2	2	99	1	178	37827
1	1	2	2	99	2	205	41352
1	1	2	2	100	1	237	37827
1	1	2	2	100	2	264	41352
1	1	2	2	101	1	167	37827
1	1	2	2	101	2	187	41352
1	1	2	2	102	1	123	37827
1	1	2	2	102	2	134	41352
1	1	2	2	103	1	113	37827
1	1	2	2	103	2	124	41352
1	1	2	2	104	1	119	37827
1	1	2	2	104	2	129	41352
1	1	2	2	105	1	175	37827
1	1	2	2	105	2	189	41352
1	1	2	2	106	1	142	37827
1	1	2	2	106	2	154	41352
1	1	2	2	107	1	125	37827
1	1	2	2	107	2	134	41352
1	1	2	2	108	1	94	37827
1	1	2	2	108	2	100	41352
1	1	2	2	109	1	216	37827
1	1	2	2	109	2	241	41352
1	1	2	2	110	1	130	37827
1	1	2	2	110	2	139	41352
1	1	2	2	111	1	138	37827
1	1	2	2	111	2	149	41352
1	1	2	2	112	1	215	37827
1	1	2	2	112	2	235	41352
1	1	2	1	113	1	1627	37827
1	1	2	1	113	2	1757	41352
1	1	2	1	114	1	443	37827
1	1	2	1	114	2	493	41352
1	1	2	1	115	1	942	37827
1	1	2	1	115	2	1026	41352
1	1	2	1	116	1	985	37827
1	1	2	1	116	2	1062	41352
1	1	2	1	117	1	468	37827
1	1	2	1	117	2	518	41352
1	1	2	1	118	1	345	37827
1	1	2	1	118	2	368	41352
1	1	2	1	119	1	435	37827
1	1	2	1	119	2	475	41352
1	1	2	1	120	1	456	37827
1	1	2	1	120	2	499	41352
1	1	2	1	121	1	924	37827
1	1	2	1	121	2	1008	41352
1	1	2	1	122	1	462	37827
1	1	2	1	122	2	496	41352
1	1	2	1	123	1	465	37827
1	1	2	1	123	2	509	41352
1	1	2	1	124	1	487	37827
1	1	2	1	124	2	530	41352
1	1	2	1	125	1	984	37827
1	1	2	1	125	2	1073	41352
1	1	2	1	126	1	471	37827
1	1	2	1	126	2	520	41352
1	1	2	1	127	1	510	37827
1	1	2	1	127	2	556	41352
1	1	2	1	128	1	751	37827
1	1	2	1	128	2	827	41352
1	1	3	2	17	1	98	12323
1	1	3	2	17	2	111	13398
1	1	3	2	18	1	49	12323
1	1	3	2	18	2	56	13398
1	1	3	2	19	1	61	12323
1	1	3	2	19	2	63	13398
1	1	3	2	20	1	65	12323
1	1	3	2	20	2	71	13398
1	1	3	2	21	1	53	12323
1	1	3	2	21	2	58	13398
1	1	3	2	22	1	59	12323
1	1	3	2	22	2	66	13398
1	1	3	2	23	1	44	12323
1	1	3	2	23	2	48	13398
1	1	3	2	24	1	65	12323
1	1	3	2	24	2	71	13398
1	1	3	2	25	1	50	12323
1	1	3	2	25	2	54	13398
1	1	3	2	26	1	37	12323
1	1	3	2	26	2	39	13398
1	1	3	2	27	1	56	12323
1	1	3	2	27	2	63	13398
1	1	3	2	28	1	32	12323
1	1	3	2	28	2	33	13398
1	1	3	2	29	1	66	12323
1	1	3	2	29	2	69	13398
1	1	3	2	30	1	56	12323
1	1	3	2	30	2	59	13398
1	1	3	2	31	1	37	12323
1	1	3	2	31	2	41	13398
1	1	3	2	32	1	45	12323
1	1	3	2	32	2	50	13398
1	1	3	2	33	1	117	12323
1	1	3	2	33	2	131	13398
1	1	3	2	34	1	116	12323
1	1	3	2	34	2	131	13398
1	1	3	2	35	1	66	12323
1	1	3	2	35	2	73	13398
1	1	3	2	36	1	84	12323
1	1	3	2	36	2	90	13398
1	1	3	2	37	1	93	12323
1	1	3	2	37	2	105	13398
1	1	3	2	38	1	69	12323
1	1	3	2	38	2	79	13398
1	1	3	2	39	1	63	12323
1	1	3	2	39	2	68	13398
1	1	3	2	40	1	61	12323
1	1	3	2	40	2	69	13398
1	1	3	2	41	1	47	12323
1	1	3	2	41	2	51	13398
1	1	3	2	42	1	56	12323
1	1	3	2	42	2	61	13398
1	1	3	2	43	1	30	12323
1	1	3	2	43	2	32	13398
1	1	3	2	44	1	29	12323
1	1	3	2	44	2	32	13398
1	1	3	2	45	1	68	12323
1	1	3	2	45	2	71	13398
1	1	3	2	46	1	66	12323
1	1	3	2	46	2	68	13398
1	1	3	2	47	1	40	12323
1	1	3	2	47	2	42	13398
1	1	3	2	48	1	117	12323
1	1	3	2	48	2	126	13398
1	1	3	1	65	1	279	12323
1	1	3	1	65	2	313	13398
1	1	3	1	66	1	280	12323
1	1	3	1	66	2	306	13398
1	1	3	1	67	1	302	12323
1	1	3	1	67	2	323	13398
1	1	3	1	68	1	296	12323
1	1	3	1	68	2	320	13398
1	1	3	1	69	1	272	12323
1	1	3	1	69	2	298	13398
1	1	3	1	70	1	365	12323
1	1	3	1	70	2	410	13398
1	1	3	1	71	1	330	12323
1	1	3	1	71	2	351	13398
1	1	3	1	72	1	338	12323
1	1	3	1	72	2	361	13398
1	1	3	1	73	1	298	12323
1	1	3	1	73	2	326	13398
1	1	3	1	74	1	346	12323
1	1	3	1	74	2	378	13398
1	1	3	1	75	1	264	12323
1	1	3	1	75	2	290	13398
1	1	3	1	76	1	276	12323
1	1	3	1	76	2	304	13398
1	1	3	1	77	1	286	12323
1	1	3	1	77	2	308	13398
1	1	3	1	78	1	355	12323
1	1	3	1	78	2	388	13398
1	1	3	1	79	1	277	12323
1	1	3	1	79	2	304	13398
1	1	3	1	80	1	371	12323
1	1	3	1	80	2	400	13398
1	1	3	2	81	1	150	12323
1	1	3	2	81	2	163	13398
1	1	3	2	82	1	40	12323
1	1	3	2	82	2	45	13398
1	1	3	2	83	1	112	12323
1	1	3	2	83	2	118	13398
1	1	3	2	84	1	90	12323
1	1	3	2	84	2	97	13398
1	1	3	2	85	1	38	12323
1	1	3	2	85	2	41	13398
1	1	3	2	86	1	13	12323
1	1	3	2	86	2	14	13398
1	1	3	2	87	1	32	12323
1	1	3	2	87	2	33	13398
1	1	3	2	88	1	26	12323
1	1	3	2	88	2	31	13398
1	1	3	2	89	1	90	12323
1	1	3	2	89	2	99	13398
1	1	3	2	90	1	30	12323
1	1	3	2	90	2	34	13398
1	1	3	2	91	1	89	12323
1	1	3	2	91	2	98	13398
1	1	3	2	92	1	70	12323
1	1	3	2	92	2	75	13398
1	1	3	2	93	1	76	12323
1	1	3	2	93	2	77	13398
1	1	3	2	94	1	32	12323
1	1	3	2	94	2	36	13398
1	1	3	2	95	1	56	12323
1	1	3	2	95	2	61	13398
1	1	3	2	96	1	86	12323
1	1	3	2	96	2	96	13398
1	1	3	2	97	1	82	12323
1	1	3	2	97	2	90	13398
1	1	3	2	98	1	48	12323
1	1	3	2	98	2	54	13398
1	1	3	2	99	1	67	12323
1	1	3	2	99	2	71	13398
1	1	3	2	100	1	78	12323
1	1	3	2	100	2	83	13398
1	1	3	2	101	1	52	12323
1	1	3	2	101	2	55	13398
1	1	3	2	102	1	40	12323
1	1	3	2	102	2	45	13398
1	1	3	2	103	1	33	12323
1	1	3	2	103	2	35	13398
1	1	3	2	104	1	37	12323
1	1	3	2	104	2	38	13398
1	1	3	2	105	1	50	12323
1	1	3	2	105	2	52	13398
1	1	3	2	106	1	40	12323
1	1	3	2	106	2	42	13398
1	1	3	2	107	1	41	12323
1	1	3	2	107	2	42	13398
1	1	3	2	108	1	38	12323
1	1	3	2	108	2	43	13398
1	1	3	2	109	1	74	12323
1	1	3	2	109	2	78	13398
1	1	3	2	110	1	44	12323
1	1	3	2	110	2	47	13398
1	1	3	2	111	1	48	12323
1	1	3	2	111	2	54	13398
1	1	3	2	112	1	78	12323
1	1	3	2	112	2	84	13398
1	1	3	1	113	1	497	12323
1	1	3	1	113	2	545	13398
1	1	3	1	114	1	127	12323
1	1	3	1	114	2	137	13398
1	1	3	1	115	1	314	12323
1	1	3	1	115	2	342	13398
1	1	3	1	116	1	337	12323
1	1	3	1	116	2	366	13398
1	1	3	1	117	1	151	12323
1	1	3	1	117	2	162	13398
1	1	3	1	118	1	95	12323
1	1	3	1	118	2	107	13398
1	1	3	1	119	1	150	12323
1	1	3	1	119	2	161	13398
1	1	3	1	120	1	138	12323
1	1	3	1	120	2	150	13398
1	1	3	1	121	1	325	12323
1	1	3	1	121	2	347	13398
1	1	3	1	122	1	161	12323
1	1	3	1	122	2	178	13398
1	1	3	1	123	1	154	12323
1	1	3	1	123	2	167	13398
1	1	3	1	124	1	172	12323
1	1	3	1	124	2	176	13398
1	1	3	1	125	1	309	12323
1	1	3	1	125	2	339	13398
1	1	3	1	126	1	160	12323
1	1	3	1	126	2	169	13398
1	1	3	1	127	1	168	12323
1	1	3	1	127	2	181	13398
1	1	3	1	128	1	255	12323
1	1	3	1	128	2	279	13398
1	1	4	2	17	1	74	5895
1	1	4	2	17	2	78	6450
1	1	4	2	18	1	28	5895
1	1	4	2	18	2	34	6450
1	1	4	2	19	1	26	5895
1	1	4	2	19	2	27	6450
1	1	4	2	20	1	39	5895
1	1	4	2	20	2	43	6450
1	1	4	2	21	1	40	5895
1	1	4	2	21	2	44	6450
1	1	4	2	22	1	20	5895
1	1	4	2	22	2	21	6450
1	1	4	2	23	1	19	5895
1	1	4	2	23	2	23	6450
1	1	4	2	24	1	31	5895
1	1	4	2	24	2	37	6450
1	1	4	2	25	1	28	5895
1	1	4	2	25	2	32	6450
1	1	4	2	26	1	16	5895
1	1	4	2	26	2	18	6450
1	1	4	2	27	1	19	5895
1	1	4	2	27	2	20	6450
1	1	4	2	28	1	18	5895
1	1	4	2	28	2	20	6450
1	1	4	2	29	1	24	5895
1	1	4	2	29	2	31	6450
1	1	4	2	30	1	23	5895
1	1	4	2	30	2	25	6450
1	1	4	2	31	1	20	5895
1	1	4	2	31	2	22	6450
1	1	4	2	32	1	23	5895
1	1	4	2	32	2	24	6450
1	1	4	2	33	1	73	5895
1	1	4	2	33	2	79	6450
1	1	4	2	34	1	61	5895
1	1	4	2	34	2	67	6450
1	1	4	2	35	1	31	5895
1	1	4	2	35	2	35	6450
1	1	4	2	36	1	42	5895
1	1	4	2	36	2	45	6450
1	1	4	2	37	1	49	5895
1	1	4	2	37	2	54	6450
1	1	4	2	38	1	27	5895
1	1	4	2	38	2	29	6450
1	1	4	2	39	1	29	5895
1	1	4	2	39	2	30	6450
1	1	4	2	40	1	43	5895
1	1	4	2	40	2	46	6450
1	1	4	2	41	1	26	5895
1	1	4	2	41	2	28	6450
1	1	4	2	42	1	36	5895
1	1	4	2	42	2	37	6450
1	1	4	2	43	1	18	5895
1	1	4	2	43	2	21	6450
1	1	4	2	44	1	11	5895
1	1	4	2	44	2	12	6450
1	1	4	2	45	1	34	5895
1	1	4	2	45	2	36	6450
1	1	4	2	46	1	29	5895
1	1	4	2	46	2	32	6450
1	1	4	2	47	1	13	5895
1	1	4	2	47	2	13	6450
1	1	4	2	48	1	59	5895
1	1	4	2	48	2	61	6450
1	1	4	1	65	1	128	5895
1	1	4	1	65	2	138	6450
1	1	4	1	66	1	123	5895
1	1	4	1	66	2	139	6450
1	1	4	1	67	1	154	5895
1	1	4	1	67	2	171	6450
1	1	4	1	68	1	132	5895
1	1	4	1	68	2	141	6450
1	1	4	1	69	1	140	5895
1	1	4	1	69	2	151	6450
1	1	4	1	70	1	163	5895
1	1	4	1	70	2	181	6450
1	1	4	1	71	1	142	5895
1	1	4	1	71	2	157	6450
1	1	4	1	72	1	156	5895
1	1	4	1	72	2	168	6450
1	1	4	1	73	1	171	5895
1	1	4	1	73	2	193	6450
1	1	4	1	74	1	150	5895
1	1	4	1	74	2	166	6450
1	1	4	1	75	1	125	5895
1	1	4	1	75	2	134	6450
1	1	4	1	76	1	115	5895
1	1	4	1	76	2	130	6450
1	1	4	1	77	1	112	5895
1	1	4	1	77	2	126	6450
1	1	4	1	78	1	170	5895
1	1	4	1	78	2	181	6450
1	1	4	1	79	1	128	5895
1	1	4	1	79	2	143	6450
1	1	4	1	80	1	212	5895
1	1	4	1	80	2	231	6450
1	1	4	2	81	1	81	5895
1	1	4	2	81	2	87	6450
1	1	4	2	82	1	23	5895
1	1	4	2	82	2	24	6450
1	1	4	2	83	1	32	5895
1	1	4	2	83	2	36	6450
1	1	4	2	84	1	32	5895
1	1	4	2	84	2	35	6450
1	1	4	2	85	1	12	5895
1	1	4	2	85	2	13	6450
1	1	4	2	86	1	11	5895
1	1	4	2	86	2	14	6450
1	1	4	2	87	1	26	5895
1	1	4	2	87	2	29	6450
1	1	4	2	88	1	13	5895
1	1	4	2	88	2	14	6450
1	1	4	2	89	1	30	5895
1	1	4	2	89	2	32	6450
1	1	4	2	90	1	13	5895
1	1	4	2	90	2	15	6450
1	1	4	2	91	1	35	5895
1	1	4	2	91	2	36	6450
1	1	4	2	92	1	26	5895
1	1	4	2	92	2	30	6450
1	1	4	2	93	1	45	5895
1	1	4	2	93	2	50	6450
1	1	4	2	94	1	15	5895
1	1	4	2	94	2	18	6450
1	1	4	2	95	1	27	5895
1	1	4	2	95	2	29	6450
1	1	4	2	96	1	43	5895
1	1	4	2	96	2	47	6450
1	1	4	2	97	1	33	5895
1	1	4	2	97	2	35	6450
1	1	4	2	98	1	31	5895
1	1	4	2	98	2	36	6450
1	1	4	2	99	1	30	5895
1	1	4	2	99	2	32	6450
1	1	4	2	100	1	41	5895
1	1	4	2	100	2	42	6450
1	1	4	2	101	1	25	5895
1	1	4	2	101	2	27	6450
1	1	4	2	102	1	19	5895
1	1	4	2	102	2	19	6450
1	1	4	2	103	1	21	5895
1	1	4	2	103	2	23	6450
1	1	4	2	104	1	22	5895
1	1	4	2	104	2	27	6450
1	1	4	2	105	1	27	5895
1	1	4	2	105	2	27	6450
1	1	4	2	106	1	15	5895
1	1	4	2	106	2	17	6450
1	1	4	2	107	1	20	5895
1	1	4	2	107	2	20	6450
1	1	4	2	108	1	15	5895
1	1	4	2	108	2	17	6450
1	1	4	2	109	1	27	5895
1	1	4	2	109	2	35	6450
1	1	4	2	110	1	21	5895
1	1	4	2	110	2	22	6450
1	1	4	2	111	1	12	5895
1	1	4	2	111	2	13	6450
1	1	4	2	112	1	41	5895
1	1	4	2	112	2	45	6450
1	1	4	1	113	1	253	5895
1	1	4	1	113	2	276	6450
1	1	4	1	114	1	70	5895
1	1	4	1	114	2	75	6450
1	1	4	1	115	1	135	5895
1	1	4	1	115	2	150	6450
1	1	4	1	116	1	132	5895
1	1	4	1	116	2	147	6450
1	1	4	1	117	1	93	5895
1	1	4	1	117	2	102	6450
1	1	4	1	118	1	51	5895
1	1	4	1	118	2	53	6450
1	1	4	1	119	1	61	5895
1	1	4	1	119	2	62	6450
1	1	4	1	120	1	67	5895
1	1	4	1	120	2	70	6450
1	1	4	1	121	1	141	5895
1	1	4	1	121	2	149	6450
1	1	4	1	122	1	78	5895
1	1	4	1	122	2	87	6450
1	1	4	1	123	1	67	5895
1	1	4	1	123	2	73	6450
1	1	4	1	124	1	92	5895
1	1	4	1	124	2	100	6450
1	1	4	1	125	1	156	5895
1	1	4	1	125	2	172	6450
1	1	4	1	126	1	74	5895
1	1	4	1	126	2	81	6450
1	1	4	1	127	1	73	5895
1	1	4	1	127	2	82	6450
1	1	4	1	128	1	138	5895
1	1	4	1	128	2	151	6450
1	1	5	2	17	1	38	3259
1	1	5	2	17	2	41	3526
1	1	5	2	18	1	15	3259
1	1	5	2	18	2	15	3526
1	1	5	2	19	1	14	3259
1	1	5	2	19	2	15	3526
1	1	5	2	20	1	16	3259
1	1	5	2	20	2	16	3526
1	1	5	2	21	1	12	3259
1	1	5	2	21	2	13	3526
1	1	5	2	22	1	17	3259
1	1	5	2	22	2	19	3526
1	1	5	2	23	1	7	3259
1	1	5	2	23	2	7	3526
1	1	5	2	24	1	11	3259
1	1	5	2	24	2	12	3526
1	1	5	2	25	1	21	3259
1	1	5	2	25	2	21	3526
1	1	5	2	26	1	7	3259
1	1	5	2	26	2	8	3526
1	1	5	2	27	1	15	3259
1	1	5	2	27	2	18	3526
1	1	5	2	28	1	7	3259
1	1	5	2	28	2	9	3526
1	1	5	2	29	1	18	3259
1	1	5	2	29	2	18	3526
1	1	5	2	30	1	11	3259
1	1	5	2	30	2	11	3526
1	1	5	2	31	1	7	3259
1	1	5	2	31	2	8	3526
1	1	5	2	32	1	14	3259
1	1	5	2	32	2	15	3526
1	1	5	2	33	1	21	3259
1	1	5	2	33	2	23	3526
1	1	5	2	34	1	37	3259
1	1	5	2	34	2	41	3526
1	1	5	2	35	1	10	3259
1	1	5	2	35	2	10	3526
1	1	5	2	36	1	19	3259
1	1	5	2	36	2	20	3526
1	1	5	2	37	1	29	3259
1	1	5	2	37	2	33	3526
1	1	5	2	38	1	21	3259
1	1	5	2	38	2	23	3526
1	1	5	2	39	1	12	3259
1	1	5	2	39	2	12	3526
1	1	5	2	40	1	21	3259
1	1	5	2	40	2	25	3526
1	1	5	2	41	1	16	3259
1	1	5	2	41	2	18	3526
1	1	5	2	42	1	10	3259
1	1	5	2	42	2	12	3526
1	1	5	2	43	1	8	3259
1	1	5	2	43	2	8	3526
1	1	5	2	44	1	12	3259
1	1	5	2	44	2	14	3526
1	1	5	2	45	1	19	3259
1	1	5	2	45	2	22	3526
1	1	5	2	46	1	16	3259
1	1	5	2	46	2	19	3526
1	1	5	2	47	1	4	3259
1	1	5	2	47	2	5	3526
1	1	5	2	48	1	29	3259
1	1	5	2	48	2	30	3526
1	1	5	1	65	1	63	3259
1	1	5	1	65	2	64	3526
1	1	5	1	66	1	81	3259
1	1	5	1	66	2	89	3526
1	1	5	1	67	1	77	3259
1	1	5	1	67	2	83	3526
1	1	5	1	68	1	78	3259
1	1	5	1	68	2	85	3526
1	1	5	1	69	1	75	3259
1	1	5	1	69	2	78	3526
1	1	5	1	70	1	86	3259
1	1	5	1	70	2	89	3526
1	1	5	1	71	1	82	3259
1	1	5	1	71	2	95	3526
1	1	5	1	72	1	90	3259
1	1	5	1	72	2	100	3526
1	1	5	1	73	1	84	3259
1	1	5	1	73	2	95	3526
1	1	5	1	74	1	86	3259
1	1	5	1	74	2	89	3526
1	1	5	1	75	1	64	3259
1	1	5	1	75	2	69	3526
1	1	5	1	76	1	68	3259
1	1	5	1	76	2	75	3526
1	1	5	1	77	1	80	3259
1	1	5	1	77	2	87	3526
1	1	5	1	78	1	94	3259
1	1	5	1	78	2	98	3526
1	1	5	1	79	1	79	3259
1	1	5	1	79	2	86	3526
1	1	5	1	80	1	102	3259
1	1	5	1	80	2	108	3526
1	1	5	2	81	1	44	3259
1	1	5	2	81	2	50	3526
1	1	5	2	82	1	10	3259
1	1	5	2	82	2	12	3526
1	1	5	2	83	1	28	3259
1	1	5	2	83	2	31	3526
1	1	5	2	84	1	19	3259
1	1	5	2	84	2	21	3526
1	1	5	2	85	1	10	3259
1	1	5	2	85	2	10	3526
1	1	5	2	86	1	5	3259
1	1	5	2	86	2	5	3526
1	1	5	2	87	1	7	3259
1	1	5	2	87	2	7	3526
1	1	5	2	88	1	4	3259
1	1	5	2	88	2	4	3526
1	1	5	2	89	1	34	3259
1	1	5	2	89	2	37	3526
1	1	5	2	90	1	10	3259
1	1	5	2	90	2	11	3526
1	1	5	2	91	1	24	3259
1	1	5	2	91	2	25	3526
1	1	5	2	92	1	15	3259
1	1	5	2	92	2	16	3526
1	1	5	2	93	1	27	3259
1	1	5	2	93	2	30	3526
1	1	5	2	94	1	11	3259
1	1	5	2	94	2	12	3526
1	1	5	2	95	1	17	3259
1	1	5	2	95	2	18	3526
1	1	5	2	96	1	27	3259
1	1	5	2	96	2	29	3526
1	1	5	2	97	1	20	3259
1	1	5	2	97	2	21	3526
1	1	5	2	98	1	12	3259
1	1	5	2	98	2	15	3526
1	1	5	2	99	1	18	3259
1	1	5	2	99	2	18	3526
1	1	5	2	100	1	20	3259
1	1	5	2	100	2	23	3526
1	1	5	2	101	1	13	3259
1	1	5	2	101	2	15	3526
1	1	5	2	102	1	10	3259
1	1	5	2	102	2	11	3526
1	1	5	2	103	1	16	3259
1	1	5	2	103	2	18	3526
1	1	5	2	104	1	8	3259
1	1	5	2	104	2	8	3526
1	1	5	2	105	1	14	3259
1	1	5	2	105	2	15	3526
1	1	5	2	106	1	12	3259
1	1	5	2	106	2	15	3526
1	1	5	2	107	1	7	3259
1	1	5	2	107	2	8	3526
1	1	5	2	108	1	16	3259
1	1	5	2	108	2	16	3526
1	1	5	2	109	1	30	3259
1	1	5	2	109	2	31	3526
1	1	5	2	110	1	9	3259
1	1	5	2	110	2	11	3526
1	1	5	2	111	1	5	3259
1	1	5	2	111	2	5	3526
1	1	5	2	112	1	18	3259
1	1	5	2	112	2	18	3526
1	1	5	1	113	1	136	3259
1	1	5	1	113	2	147	3526
1	1	5	1	114	1	44	3259
1	1	5	1	114	2	48	3526
1	1	5	1	115	1	73	3259
1	1	5	1	115	2	79	3526
1	1	5	1	116	1	102	3259
1	1	5	1	116	2	112	3526
1	1	5	1	117	1	40	3259
1	1	5	1	117	2	41	3526
1	1	5	1	118	1	20	3259
1	1	5	1	118	2	23	3526
1	1	5	1	119	1	46	3259
1	1	5	1	119	2	49	3526
1	1	5	1	120	1	48	3259
1	1	5	1	120	2	52	3526
1	1	5	1	121	1	84	3259
1	1	5	1	121	2	89	3526
1	1	5	1	122	1	43	3259
1	1	5	1	122	2	46	3526
1	1	5	1	123	1	29	3259
1	1	5	1	123	2	33	3526
1	1	5	1	124	1	37	3259
1	1	5	1	124	2	39	3526
1	1	5	1	125	1	87	3259
1	1	5	1	125	2	95	3526
1	1	5	1	126	1	35	3259
1	1	5	1	126	2	37	3526
1	1	5	1	127	1	40	3259
1	1	5	1	127	2	44	3526
1	1	5	1	128	1	72	3259
1	1	5	1	128	2	75	3526
2	1	1	2	17	1	3988	322685
2	1	1	2	17	2	5893	474965
2	1	1	2	18	1	1679	322685
2	1	1	2	18	2	2489	474965
2	1	1	2	19	1	1796	322685
2	1	1	2	19	2	2617	474965
2	1	1	2	20	1	2042	322685
2	1	1	2	20	2	2985	474965
2	1	1	2	21	1	1666	322685
2	1	1	2	21	2	2433	474965
2	1	1	2	22	1	1363	322685
2	1	1	2	22	2	2002	474965
2	1	1	2	23	1	1202	322685
2	1	1	2	23	2	1756	474965
2	1	1	2	24	1	1500	322685
2	1	1	2	24	2	2183	474965
2	1	1	2	25	1	1662	322685
2	1	1	2	25	2	2470	474965
2	1	1	2	26	1	1171	322685
2	1	1	2	26	2	1741	474965
2	1	1	2	27	1	1144	322685
2	1	1	2	27	2	1677	474965
2	1	1	2	28	1	901	322685
2	1	1	2	28	2	1312	474965
2	1	1	2	29	1	1964	322685
2	1	1	2	29	2	2858	474965
2	1	1	2	30	1	1408	322685
2	1	1	2	30	2	2057	474965
2	1	1	2	31	1	919	322685
2	1	1	2	31	2	1306	474965
2	1	1	2	32	1	1508	322685
2	1	1	2	32	2	2184	474965
2	1	1	2	33	1	3136	322685
2	1	1	2	33	2	4553	474965
2	1	1	2	34	1	2778	322685
2	1	1	2	34	2	4133	474965
2	1	1	2	35	1	1711	322685
2	1	1	2	35	2	2413	474965
2	1	1	2	36	1	2017	322685
2	1	1	2	36	2	3026	474965
2	1	1	2	37	1	2807	322685
2	1	1	2	37	2	4146	474965
2	1	1	2	38	1	1964	322685
2	1	1	2	38	2	2849	474965
2	1	1	2	39	1	1460	322685
2	1	1	2	39	2	2110	474965
2	1	1	2	40	1	2020	322685
2	1	1	2	40	2	2933	474965
2	1	1	2	41	1	1471	322685
2	1	1	2	41	2	2160	474965
2	1	1	2	42	1	1450	322685
2	1	1	2	42	2	2135	474965
2	1	1	2	43	1	773	322685
2	1	1	2	43	2	1120	474965
2	1	1	2	44	1	1022	322685
2	1	1	2	44	2	1492	474965
2	1	1	2	45	1	2073	322685
2	1	1	2	45	2	2958	474965
2	1	1	2	46	1	1966	322685
2	1	1	2	46	2	2862	474965
2	1	1	2	47	1	1042	322685
2	1	1	2	47	2	1564	474965
2	1	1	2	48	1	3288	322685
2	1	1	2	48	2	4767	474965
2	1	1	1	65	1	6709	322685
2	1	1	1	65	2	9771	474965
2	1	1	1	66	1	7106	322685
2	1	1	1	66	2	10635	474965
2	1	1	1	67	1	7370	322685
2	1	1	1	67	2	10847	474965
2	1	1	1	68	1	6829	322685
2	1	1	1	68	2	10040	474965
2	1	1	1	69	1	7177	322685
2	1	1	1	69	2	10596	474965
2	1	1	1	70	1	8664	322685
2	1	1	1	70	2	13085	474965
2	1	1	1	71	1	8088	322685
2	1	1	1	71	2	12082	474965
2	1	1	1	72	1	8824	322685
2	1	1	1	72	2	12930	474965
2	1	1	1	73	1	7515	322685
2	1	1	1	73	2	10991	474965
2	1	1	1	74	1	8068	322685
2	1	1	1	74	2	12105	474965
2	1	1	1	75	1	5731	322685
2	1	1	1	75	2	8585	474965
2	1	1	1	76	1	6480	322685
2	1	1	1	76	2	9480	474965
2	1	1	1	77	1	6867	322685
2	1	1	1	77	2	10079	474965
2	1	1	1	78	1	8697	322685
2	1	1	1	78	2	12738	474965
2	1	1	1	79	1	6381	322685
2	1	1	1	79	2	9535	474965
2	1	1	1	80	1	10010	322685
2	1	1	1	80	2	14676	474965
2	1	1	2	81	1	4491	322685
2	1	1	2	81	2	6523	474965
2	1	1	2	82	1	1037	322685
2	1	1	2	82	2	1539	474965
2	1	1	2	83	1	2343	322685
2	1	1	2	83	2	3465	474965
2	1	1	2	84	1	2639	322685
2	1	1	2	84	2	3940	474965
2	1	1	2	85	1	1110	322685
2	1	1	2	85	2	1626	474965
2	1	1	2	86	1	314	322685
2	1	1	2	86	2	470	474965
2	1	1	2	87	1	975	322685
2	1	1	2	87	2	1485	474965
2	1	1	2	88	1	861	322685
2	1	1	2	88	2	1273	474965
2	1	1	2	89	1	2383	322685
2	1	1	2	89	2	3496	474965
2	1	1	2	90	1	979	322685
2	1	1	2	90	2	1467	474965
2	1	1	2	91	1	1946	322685
2	1	1	2	91	2	2933	474965
2	1	1	2	92	1	1615	322685
2	1	1	2	92	2	2433	474965
2	1	1	2	93	1	2518	322685
2	1	1	2	93	2	3794	474965
2	1	1	2	94	1	844	322685
2	1	1	2	94	2	1270	474965
2	1	1	2	95	1	1543	322685
2	1	1	2	95	2	2332	474965
2	1	1	2	96	1	2654	322685
2	1	1	2	96	2	3889	474965
2	1	1	2	97	1	2146	322685
2	1	1	2	97	2	3087	474965
2	1	1	2	98	1	1585	322685
2	1	1	2	98	2	2292	474965
2	1	1	2	99	1	1491	322685
2	1	1	2	99	2	2215	474965
2	1	1	2	100	1	1986	322685
2	1	1	2	100	2	2860	474965
2	1	1	2	101	1	1544	322685
2	1	1	2	101	2	2250	474965
2	1	1	2	102	1	1014	322685
2	1	1	2	102	2	1513	474965
2	1	1	2	103	1	1185	322685
2	1	1	2	103	2	1745	474965
2	1	1	2	104	1	1149	322685
2	1	1	2	104	2	1644	474965
2	1	1	2	105	1	1591	322685
2	1	1	2	105	2	2284	474965
2	1	1	2	106	1	1217	322685
2	1	1	2	106	2	1756	474965
2	1	1	2	107	1	1164	322685
2	1	1	2	107	2	1672	474965
2	1	1	2	108	1	1024	322685
2	1	1	2	108	2	1506	474965
2	1	1	2	109	1	1960	322685
2	1	1	2	109	2	2919	474965
2	1	1	2	110	1	1181	322685
2	1	1	2	110	2	1711	474965
2	1	1	2	111	1	1036	322685
2	1	1	2	111	2	1509	474965
2	1	1	2	112	1	2065	322685
2	1	1	2	112	2	3032	474965
2	1	1	1	113	1	13872	322685
2	1	1	1	113	2	20376	474965
2	1	1	1	114	1	4202	322685
2	1	1	1	114	2	6204	474965
2	1	1	1	115	1	7920	322685
2	1	1	1	115	2	11565	474965
2	1	1	1	116	1	8599	322685
2	1	1	1	116	2	12659	474965
2	1	1	1	117	1	4186	322685
2	1	1	1	117	2	6129	474965
2	1	1	1	118	1	2997	322685
2	1	1	1	118	2	4352	474965
2	1	1	1	119	1	3919	322685
2	1	1	1	119	2	5829	474965
2	1	1	1	120	1	4161	322685
2	1	1	1	120	2	6077	474965
2	1	1	1	121	1	7739	322685
2	1	1	1	121	2	11363	474965
2	1	1	1	122	1	4026	322685
2	1	1	1	122	2	5914	474965
2	1	1	1	123	1	3862	322685
2	1	1	1	123	2	5723	474965
2	1	1	1	124	1	4297	322685
2	1	1	1	124	2	6334	474965
2	1	1	1	125	1	8611	322685
2	1	1	1	125	2	12691	474965
2	1	1	1	126	1	4187	322685
2	1	1	1	126	2	6068	474965
2	1	1	1	127	1	4307	322685
2	1	1	1	127	2	6259	474965
2	1	1	1	128	1	6803	322685
2	1	1	1	128	2	10133	474965
2	1	2	2	17	1	420	37893
2	1	2	2	17	2	643	55671
2	1	2	2	18	1	201	37893
2	1	2	2	18	2	278	55671
2	1	2	2	19	1	167	37893
2	1	2	2	19	2	249	55671
2	1	2	2	20	1	215	37893
2	1	2	2	20	2	304	55671
2	1	2	2	21	1	185	37893
2	1	2	2	21	2	267	55671
2	1	2	2	22	1	171	37893
2	1	2	2	22	2	252	55671
2	1	2	2	23	1	139	37893
2	1	2	2	23	2	191	55671
2	1	2	2	24	1	153	37893
2	1	2	2	24	2	215	55671
2	1	2	2	25	1	186	37893
2	1	2	2	25	2	263	55671
2	1	2	2	26	1	130	37893
2	1	2	2	26	2	197	55671
2	1	2	2	27	1	122	37893
2	1	2	2	27	2	182	55671
2	1	2	2	28	1	72	37893
2	1	2	2	28	2	117	55671
2	1	2	2	29	1	175	37893
2	1	2	2	29	2	256	55671
2	1	2	2	30	1	146	37893
2	1	2	2	30	2	224	55671
2	1	2	2	31	1	86	37893
2	1	2	2	31	2	140	55671
2	1	2	2	32	1	153	37893
2	1	2	2	32	2	216	55671
2	1	2	2	33	1	351	37893
2	1	2	2	33	2	510	55671
2	1	2	2	34	1	280	37893
2	1	2	2	34	2	399	55671
2	1	2	2	35	1	172	37893
2	1	2	2	35	2	241	55671
2	1	2	2	36	1	230	37893
2	1	2	2	36	2	349	55671
2	1	2	2	37	1	316	37893
2	1	2	2	37	2	470	55671
2	1	2	2	38	1	235	37893
2	1	2	2	38	2	343	55671
2	1	2	2	39	1	148	37893
2	1	2	2	39	2	228	55671
2	1	2	2	40	1	231	37893
2	1	2	2	40	2	330	55671
2	1	2	2	41	1	199	37893
2	1	2	2	41	2	281	55671
2	1	2	2	42	1	163	37893
2	1	2	2	42	2	229	55671
2	1	2	2	43	1	93	37893
2	1	2	2	43	2	148	55671
2	1	2	2	44	1	119	37893
2	1	2	2	44	2	171	55671
2	1	2	2	45	1	218	37893
2	1	2	2	45	2	332	55671
2	1	2	2	46	1	200	37893
2	1	2	2	46	2	281	55671
2	1	2	2	47	1	111	37893
2	1	2	2	47	2	156	55671
2	1	2	2	48	1	355	37893
2	1	2	2	48	2	511	55671
2	1	2	1	65	1	789	37893
2	1	2	1	65	2	1147	55671
2	1	2	1	66	1	908	37893
2	1	2	1	66	2	1339	55671
2	1	2	1	67	1	942	37893
2	1	2	1	67	2	1366	55671
2	1	2	1	68	1	845	37893
2	1	2	1	68	2	1224	55671
2	1	2	1	69	1	905	37893
2	1	2	1	69	2	1337	55671
2	1	2	1	70	1	1230	37893
2	1	2	1	70	2	1861	55671
2	1	2	1	71	1	1061	37893
2	1	2	1	71	2	1611	55671
2	1	2	1	72	1	1161	37893
2	1	2	1	72	2	1731	55671
2	1	2	1	73	1	862	37893
2	1	2	1	73	2	1270	55671
2	1	2	1	74	1	1086	37893
2	1	2	1	74	2	1603	55671
2	1	2	1	75	1	723	37893
2	1	2	1	75	2	1068	55671
2	1	2	1	76	1	807	37893
2	1	2	1	76	2	1167	55671
2	1	2	1	77	1	790	37893
2	1	2	1	77	2	1194	55671
2	1	2	1	78	1	1166	37893
2	1	2	1	78	2	1711	55671
2	1	2	1	79	1	789	37893
2	1	2	1	79	2	1159	55671
2	1	2	1	80	1	1178	37893
2	1	2	1	80	2	1722	55671
2	1	2	2	81	1	494	37893
2	1	2	2	81	2	744	55671
2	1	2	2	82	1	130	37893
2	1	2	2	82	2	187	55671
2	1	2	2	83	1	284	37893
2	1	2	2	83	2	413	55671
2	1	2	2	84	1	279	37893
2	1	2	2	84	2	414	55671
2	1	2	2	85	1	122	37893
2	1	2	2	85	2	180	55671
2	1	2	2	86	1	39	37893
2	1	2	2	86	2	57	55671
2	1	2	2	87	1	114	37893
2	1	2	2	87	2	169	55671
2	1	2	2	88	1	94	37893
2	1	2	2	88	2	138	55671
2	1	2	2	89	1	240	37893
2	1	2	2	89	2	372	55671
2	1	2	2	90	1	134	37893
2	1	2	2	90	2	199	55671
2	1	2	2	91	1	265	37893
2	1	2	2	91	2	382	55671
2	1	2	2	92	1	186	37893
2	1	2	2	92	2	273	55671
2	1	2	2	93	1	299	37893
2	1	2	2	93	2	445	55671
2	1	2	2	94	1	115	37893
2	1	2	2	94	2	167	55671
2	1	2	2	95	1	161	37893
2	1	2	2	95	2	267	55671
2	1	2	2	96	1	298	37893
2	1	2	2	96	2	442	55671
2	1	2	2	97	1	200	37893
2	1	2	2	97	2	300	55671
2	1	2	2	98	1	175	37893
2	1	2	2	98	2	255	55671
2	1	2	2	99	1	170	37893
2	1	2	2	99	2	252	55671
2	1	2	2	100	1	207	37893
2	1	2	2	100	2	293	55671
2	1	2	2	101	1	171	37893
2	1	2	2	101	2	248	55671
2	1	2	2	102	1	125	37893
2	1	2	2	102	2	181	55671
2	1	2	2	103	1	133	37893
2	1	2	2	103	2	187	55671
2	1	2	2	104	1	132	37893
2	1	2	2	104	2	191	55671
2	1	2	2	105	1	174	37893
2	1	2	2	105	2	258	55671
2	1	2	2	106	1	117	37893
2	1	2	2	106	2	181	55671
2	1	2	2	107	1	117	37893
2	1	2	2	107	2	181	55671
2	1	2	2	108	1	107	37893
2	1	2	2	108	2	153	55671
2	1	2	2	109	1	209	37893
2	1	2	2	109	2	317	55671
2	1	2	2	110	1	118	37893
2	1	2	2	110	2	172	55671
2	1	2	2	111	1	131	37893
2	1	2	2	111	2	186	55671
2	1	2	2	112	1	217	37893
2	1	2	2	112	2	333	55671
2	1	2	1	113	1	1531	37893
2	1	2	1	113	2	2237	55671
2	1	2	1	114	1	458	37893
2	1	2	1	114	2	693	55671
2	1	2	1	115	1	952	37893
2	1	2	1	115	2	1372	55671
2	1	2	1	116	1	974	37893
2	1	2	1	116	2	1438	55671
2	1	2	1	117	1	472	37893
2	1	2	1	117	2	691	55671
2	1	2	1	118	1	322	37893
2	1	2	1	118	2	468	55671
2	1	2	1	119	1	515	37893
2	1	2	1	119	2	727	55671
2	1	2	1	120	1	446	37893
2	1	2	1	120	2	638	55671
2	1	2	1	121	1	957	37893
2	1	2	1	121	2	1356	55671
2	1	2	1	122	1	470	37893
2	1	2	1	122	2	697	55671
2	1	2	1	123	1	490	37893
2	1	2	1	123	2	714	55671
2	1	2	1	124	1	497	37893
2	1	2	1	124	2	728	55671
2	1	2	1	125	1	996	37893
2	1	2	1	125	2	1442	55671
2	1	2	1	126	1	451	37893
2	1	2	1	126	2	654	55671
2	1	2	1	127	1	471	37893
2	1	2	1	127	2	695	55671
2	1	2	1	128	1	750	37893
2	1	2	1	128	2	1101	55671
2	1	3	2	17	1	143	12597
2	1	3	2	17	2	192	18541
2	1	3	2	18	1	52	12597
2	1	3	2	18	2	71	18541
2	1	3	2	19	1	77	12597
2	1	3	2	19	2	103	18541
2	1	3	2	20	1	63	12597
2	1	3	2	20	2	97	18541
2	1	3	2	21	1	65	12597
2	1	3	2	21	2	86	18541
2	1	3	2	22	1	58	12597
2	1	3	2	22	2	84	18541
2	1	3	2	23	1	35	12597
2	1	3	2	23	2	57	18541
2	1	3	2	24	1	55	12597
2	1	3	2	24	2	86	18541
2	1	3	2	25	1	42	12597
2	1	3	2	25	2	62	18541
2	1	3	2	26	1	53	12597
2	1	3	2	26	2	73	18541
2	1	3	2	27	1	48	12597
2	1	3	2	27	2	66	18541
2	1	3	2	28	1	33	12597
2	1	3	2	28	2	47	18541
2	1	3	2	29	1	67	12597
2	1	3	2	29	2	104	18541
2	1	3	2	30	1	58	12597
2	1	3	2	30	2	78	18541
2	1	3	2	31	1	31	12597
2	1	3	2	31	2	47	18541
2	1	3	2	32	1	57	12597
2	1	3	2	32	2	83	18541
2	1	3	2	33	1	94	12597
2	1	3	2	33	2	147	18541
2	1	3	2	34	1	95	12597
2	1	3	2	34	2	146	18541
2	1	3	2	35	1	55	12597
2	1	3	2	35	2	77	18541
2	1	3	2	36	1	72	12597
2	1	3	2	36	2	101	18541
2	1	3	2	37	1	107	12597
2	1	3	2	37	2	155	18541
2	1	3	2	38	1	82	12597
2	1	3	2	38	2	111	18541
2	1	3	2	39	1	50	12597
2	1	3	2	39	2	83	18541
2	1	3	2	40	1	61	12597
2	1	3	2	40	2	87	18541
2	1	3	2	41	1	54	12597
2	1	3	2	41	2	79	18541
2	1	3	2	42	1	56	12597
2	1	3	2	42	2	87	18541
2	1	3	2	43	1	34	12597
2	1	3	2	43	2	48	18541
2	1	3	2	44	1	40	12597
2	1	3	2	44	2	51	18541
2	1	3	2	45	1	76	12597
2	1	3	2	45	2	109	18541
2	1	3	2	46	1	91	12597
2	1	3	2	46	2	116	18541
2	1	3	2	47	1	31	12597
2	1	3	2	47	2	48	18541
2	1	3	2	48	1	117	12597
2	1	3	2	48	2	172	18541
2	1	3	1	65	1	270	12597
2	1	3	1	65	2	403	18541
2	1	3	1	66	1	259	12597
2	1	3	1	66	2	396	18541
2	1	3	1	67	1	327	12597
2	1	3	1	67	2	492	18541
2	1	3	1	68	1	234	12597
2	1	3	1	68	2	358	18541
2	1	3	1	69	1	300	12597
2	1	3	1	69	2	432	18541
2	1	3	1	70	1	381	12597
2	1	3	1	70	2	560	18541
2	1	3	1	71	1	313	12597
2	1	3	1	71	2	500	18541
2	1	3	1	72	1	380	12597
2	1	3	1	72	2	547	18541
2	1	3	1	73	1	333	12597
2	1	3	1	73	2	477	18541
2	1	3	1	74	1	331	12597
2	1	3	1	74	2	501	18541
2	1	3	1	75	1	283	12597
2	1	3	1	75	2	402	18541
2	1	3	1	76	1	264	12597
2	1	3	1	76	2	396	18541
2	1	3	1	77	1	264	12597
2	1	3	1	77	2	381	18541
2	1	3	1	78	1	376	12597
2	1	3	1	78	2	545	18541
2	1	3	1	79	1	277	12597
2	1	3	1	79	2	403	18541
2	1	3	1	80	1	395	12597
2	1	3	1	80	2	606	18541
2	1	3	2	81	1	174	12597
2	1	3	2	81	2	249	18541
2	1	3	2	82	1	41	12597
2	1	3	2	82	2	54	18541
2	1	3	2	83	1	94	12597
2	1	3	2	83	2	145	18541
2	1	3	2	84	1	95	12597
2	1	3	2	84	2	138	18541
2	1	3	2	85	1	48	12597
2	1	3	2	85	2	72	18541
2	1	3	2	86	1	10	12597
2	1	3	2	86	2	18	18541
2	1	3	2	87	1	36	12597
2	1	3	2	87	2	58	18541
2	1	3	2	88	1	43	12597
2	1	3	2	88	2	60	18541
2	1	3	2	89	1	109	12597
2	1	3	2	89	2	150	18541
2	1	3	2	90	1	47	12597
2	1	3	2	90	2	64	18541
2	1	3	2	91	1	81	12597
2	1	3	2	91	2	129	18541
2	1	3	2	92	1	68	12597
2	1	3	2	92	2	96	18541
2	1	3	2	93	1	108	12597
2	1	3	2	93	2	153	18541
2	1	3	2	94	1	32	12597
2	1	3	2	94	2	53	18541
2	1	3	2	95	1	61	12597
2	1	3	2	95	2	93	18541
2	1	3	2	96	1	93	12597
2	1	3	2	96	2	133	18541
2	1	3	2	97	1	89	12597
2	1	3	2	97	2	144	18541
2	1	3	2	98	1	58	12597
2	1	3	2	98	2	74	18541
2	1	3	2	99	1	54	12597
2	1	3	2	99	2	80	18541
2	1	3	2	100	1	71	12597
2	1	3	2	100	2	109	18541
2	1	3	2	101	1	60	12597
2	1	3	2	101	2	98	18541
2	1	3	2	102	1	46	12597
2	1	3	2	102	2	64	18541
2	1	3	2	103	1	55	12597
2	1	3	2	103	2	81	18541
2	1	3	2	104	1	49	12597
2	1	3	2	104	2	70	18541
2	1	3	2	105	1	69	12597
2	1	3	2	105	2	101	18541
2	1	3	2	106	1	44	12597
2	1	3	2	106	2	62	18541
2	1	3	2	107	1	50	12597
2	1	3	2	107	2	67	18541
2	1	3	2	108	1	51	12597
2	1	3	2	108	2	73	18541
2	1	3	2	109	1	87	12597
2	1	3	2	109	2	120	18541
2	1	3	2	110	1	41	12597
2	1	3	2	110	2	56	18541
2	1	3	2	111	1	40	12597
2	1	3	2	111	2	64	18541
2	1	3	2	112	1	96	12597
2	1	3	2	112	2	131	18541
2	1	3	1	113	1	508	12597
2	1	3	1	113	2	755	18541
2	1	3	1	114	1	157	12597
2	1	3	1	114	2	227	18541
2	1	3	1	115	1	301	12597
2	1	3	1	115	2	432	18541
2	1	3	1	116	1	325	12597
2	1	3	1	116	2	479	18541
2	1	3	1	117	1	155	12597
2	1	3	1	117	2	229	18541
2	1	3	1	118	1	92	12597
2	1	3	1	118	2	141	18541
2	1	3	1	119	1	147	12597
2	1	3	1	119	2	223	18541
2	1	3	1	120	1	127	12597
2	1	3	1	120	2	183	18541
2	1	3	1	121	1	306	12597
2	1	3	1	121	2	457	18541
2	1	3	1	122	1	151	12597
2	1	3	1	122	2	230	18541
2	1	3	1	123	1	164	12597
2	1	3	1	123	2	241	18541
2	1	3	1	124	1	155	12597
2	1	3	1	124	2	231	18541
2	1	3	1	125	1	329	12597
2	1	3	1	125	2	492	18541
2	1	3	1	126	1	146	12597
2	1	3	1	126	2	214	18541
2	1	3	1	127	1	158	12597
2	1	3	1	127	2	237	18541
2	1	3	1	128	1	237	12597
2	1	3	1	128	2	359	18541
2	1	4	2	17	1	64	5930
2	1	4	2	17	2	97	8718
2	1	4	2	18	1	33	5930
2	1	4	2	18	2	52	8718
2	1	4	2	19	1	28	5930
2	1	4	2	19	2	38	8718
2	1	4	2	20	1	29	5930
2	1	4	2	20	2	42	8718
2	1	4	2	21	1	31	5930
2	1	4	2	21	2	41	8718
2	1	4	2	22	1	28	5930
2	1	4	2	22	2	40	8718
2	1	4	2	23	1	26	5930
2	1	4	2	23	2	33	8718
2	1	4	2	24	1	24	5930
2	1	4	2	24	2	31	8718
2	1	4	2	25	1	24	5930
2	1	4	2	25	2	39	8718
2	1	4	2	26	1	16	5930
2	1	4	2	26	2	30	8718
2	1	4	2	27	1	24	5930
2	1	4	2	27	2	32	8718
2	1	4	2	28	1	15	5930
2	1	4	2	28	2	22	8718
2	1	4	2	29	1	40	5930
2	1	4	2	29	2	56	8718
2	1	4	2	30	1	16	5930
2	1	4	2	30	2	28	8718
2	1	4	2	31	1	21	5930
2	1	4	2	31	2	37	8718
2	1	4	2	32	1	29	5930
2	1	4	2	32	2	39	8718
2	1	4	2	33	1	70	5930
2	1	4	2	33	2	99	8718
2	1	4	2	34	1	47	5930
2	1	4	2	34	2	76	8718
2	1	4	2	35	1	27	5930
2	1	4	2	35	2	40	8718
2	1	4	2	36	1	39	5930
2	1	4	2	36	2	53	8718
2	1	4	2	37	1	68	5930
2	1	4	2	37	2	88	8718
2	1	4	2	38	1	31	5930
2	1	4	2	38	2	48	8718
2	1	4	2	39	1	29	5930
2	1	4	2	39	2	45	8718
2	1	4	2	40	1	40	5930
2	1	4	2	40	2	59	8718
2	1	4	2	41	1	25	5930
2	1	4	2	41	2	37	8718
2	1	4	2	42	1	29	5930
2	1	4	2	42	2	43	8718
2	1	4	2	43	1	15	5930
2	1	4	2	43	2	24	8718
2	1	4	2	44	1	20	5930
2	1	4	2	44	2	28	8718
2	1	4	2	45	1	35	5930
2	1	4	2	45	2	55	8718
2	1	4	2	46	1	33	5930
2	1	4	2	46	2	43	8718
2	1	4	2	47	1	24	5930
2	1	4	2	47	2	41	8718
2	1	4	2	48	1	69	5930
2	1	4	2	48	2	96	8718
2	1	4	1	65	1	129	5930
2	1	4	1	65	2	183	8718
2	1	4	1	66	1	155	5930
2	1	4	1	66	2	232	8718
2	1	4	1	67	1	161	5930
2	1	4	1	67	2	231	8718
2	1	4	1	68	1	126	5930
2	1	4	1	68	2	185	8718
2	1	4	1	69	1	149	5930
2	1	4	1	69	2	213	8718
2	1	4	1	70	1	154	5930
2	1	4	1	70	2	242	8718
2	1	4	1	71	1	157	5930
2	1	4	1	71	2	232	8718
2	1	4	1	72	1	161	5930
2	1	4	1	72	2	229	8718
2	1	4	1	73	1	141	5930
2	1	4	1	73	2	216	8718
2	1	4	1	74	1	157	5930
2	1	4	1	74	2	244	8718
2	1	4	1	75	1	101	5930
2	1	4	1	75	2	151	8718
2	1	4	1	76	1	123	5930
2	1	4	1	76	2	181	8718
2	1	4	1	77	1	133	5930
2	1	4	1	77	2	183	8718
2	1	4	1	78	1	161	5930
2	1	4	1	78	2	239	8718
2	1	4	1	79	1	107	5930
2	1	4	1	79	2	164	8718
2	1	4	1	80	1	175	5930
2	1	4	1	80	2	265	8718
2	1	4	2	81	1	93	5930
2	1	4	2	81	2	132	8718
2	1	4	2	82	1	17	5930
2	1	4	2	82	2	26	8718
2	1	4	2	83	1	54	5930
2	1	4	2	83	2	75	8718
2	1	4	2	84	1	44	5930
2	1	4	2	84	2	65	8718
2	1	4	2	85	1	30	5930
2	1	4	2	85	2	40	8718
2	1	4	2	86	1	4	5930
2	1	4	2	86	2	11	8718
2	1	4	2	87	1	20	5930
2	1	4	2	87	2	34	8718
2	1	4	2	88	1	15	5930
2	1	4	2	88	2	24	8718
2	1	4	2	89	1	41	5930
2	1	4	2	89	2	58	8718
2	1	4	2	90	1	14	5930
2	1	4	2	90	2	20	8718
2	1	4	2	91	1	29	5930
2	1	4	2	91	2	44	8718
2	1	4	2	92	1	23	5930
2	1	4	2	92	2	36	8718
2	1	4	2	93	1	43	5930
2	1	4	2	93	2	60	8718
2	1	4	2	94	1	20	5930
2	1	4	2	94	2	31	8718
2	1	4	2	95	1	36	5930
2	1	4	2	95	2	54	8718
2	1	4	2	96	1	47	5930
2	1	4	2	96	2	68	8718
2	1	4	2	97	1	31	5930
2	1	4	2	97	2	42	8718
2	1	4	2	98	1	32	5930
2	1	4	2	98	2	46	8718
2	1	4	2	99	1	36	5930
2	1	4	2	99	2	44	8718
2	1	4	2	100	1	31	5930
2	1	4	2	100	2	46	8718
2	1	4	2	101	1	33	5930
2	1	4	2	101	2	47	8718
2	1	4	2	102	1	26	5930
2	1	4	2	102	2	34	8718
2	1	4	2	103	1	28	5930
2	1	4	2	103	2	35	8718
2	1	4	2	104	1	26	5930
2	1	4	2	104	2	42	8718
2	1	4	2	105	1	33	5930
2	1	4	2	105	2	44	8718
2	1	4	2	106	1	24	5930
2	1	4	2	106	2	31	8718
2	1	4	2	107	1	22	5930
2	1	4	2	107	2	26	8718
2	1	4	2	108	1	27	5930
2	1	4	2	108	2	40	8718
2	1	4	2	109	1	51	5930
2	1	4	2	109	2	69	8718
2	1	4	2	110	1	23	5930
2	1	4	2	110	2	29	8718
2	1	4	2	111	1	15	5930
2	1	4	2	111	2	19	8718
2	1	4	2	112	1	40	5930
2	1	4	2	112	2	66	8718
2	1	4	1	113	1	235	5930
2	1	4	1	113	2	366	8718
2	1	4	1	114	1	59	5930
2	1	4	1	114	2	90	8718
2	1	4	1	115	1	128	5930
2	1	4	1	115	2	192	8718
2	1	4	1	116	1	155	5930
2	1	4	1	116	2	217	8718
2	1	4	1	117	1	75	5930
2	1	4	1	117	2	110	8718
2	1	4	1	118	1	43	5930
2	1	4	1	118	2	63	8718
2	1	4	1	119	1	58	5930
2	1	4	1	119	2	92	8718
2	1	4	1	120	1	63	5930
2	1	4	1	120	2	92	8718
2	1	4	1	121	1	140	5930
2	1	4	1	121	2	203	8718
2	1	4	1	122	1	71	5930
2	1	4	1	122	2	108	8718
2	1	4	1	123	1	64	5930
2	1	4	1	123	2	98	8718
2	1	4	1	124	1	89	5930
2	1	4	1	124	2	128	8718
2	1	4	1	125	1	157	5930
2	1	4	1	125	2	225	8718
2	1	4	1	126	1	73	5930
2	1	4	1	126	2	108	8718
2	1	4	1	127	1	60	5930
2	1	4	1	127	2	92	8718
2	1	4	1	128	1	113	5930
2	1	4	1	128	2	174	8718
2	1	5	2	17	1	41	3358
2	1	5	2	17	2	66	4895
2	1	5	2	18	1	12	3358
2	1	5	2	18	2	23	4895
2	1	5	2	19	1	20	3358
2	1	5	2	19	2	29	4895
2	1	5	2	20	1	17	3358
2	1	5	2	20	2	28	4895
2	1	5	2	21	1	18	3358
2	1	5	2	21	2	23	4895
2	1	5	2	22	1	17	3358
2	1	5	2	22	2	19	4895
2	1	5	2	23	1	17	3358
2	1	5	2	23	2	23	4895
2	1	5	2	24	1	15	3358
2	1	5	2	24	2	20	4895
2	1	5	2	25	1	14	3358
2	1	5	2	25	2	19	4895
2	1	5	2	26	1	13	3358
2	1	5	2	26	2	19	4895
2	1	5	2	27	1	16	3358
2	1	5	2	27	2	17	4895
2	1	5	2	28	1	13	3358
2	1	5	2	28	2	15	4895
2	1	5	2	29	1	14	3358
2	1	5	2	29	2	24	4895
2	1	5	2	30	1	17	3358
2	1	5	2	30	2	24	4895
2	1	5	2	31	1	13	3358
2	1	5	2	31	2	19	4895
2	1	5	2	32	1	16	3358
2	1	5	2	32	2	25	4895
2	1	5	2	33	1	31	3358
2	1	5	2	33	2	42	4895
2	1	5	2	34	1	28	3358
2	1	5	2	34	2	37	4895
2	1	5	2	35	1	12	3358
2	1	5	2	35	2	20	4895
2	1	5	2	36	1	19	3358
2	1	5	2	36	2	26	4895
2	1	5	2	37	1	26	3358
2	1	5	2	37	2	43	4895
2	1	5	2	38	1	20	3358
2	1	5	2	38	2	33	4895
2	1	5	2	39	1	22	3358
2	1	5	2	39	2	27	4895
2	1	5	2	40	1	20	3358
2	1	5	2	40	2	29	4895
2	1	5	2	41	1	15	3358
2	1	5	2	41	2	20	4895
2	1	5	2	42	1	24	3358
2	1	5	2	42	2	31	4895
2	1	5	2	43	1	6	3358
2	1	5	2	43	2	8	4895
2	1	5	2	44	1	12	3358
2	1	5	2	44	2	24	4895
2	1	5	2	45	1	17	3358
2	1	5	2	45	2	23	4895
2	1	5	2	46	1	25	3358
2	1	5	2	46	2	33	4895
2	1	5	2	47	1	7	3358
2	1	5	2	47	2	13	4895
2	1	5	2	48	1	42	3358
2	1	5	2	48	2	60	4895
2	1	5	1	65	1	88	3358
2	1	5	1	65	2	127	4895
2	1	5	1	66	1	84	3358
2	1	5	1	66	2	128	4895
2	1	5	1	67	1	78	3358
2	1	5	1	67	2	108	4895
2	1	5	1	68	1	67	3358
2	1	5	1	68	2	94	4895
2	1	5	1	69	1	87	3358
2	1	5	1	69	2	118	4895
2	1	5	1	70	1	78	3358
2	1	5	1	70	2	125	4895
2	1	5	1	71	1	105	3358
2	1	5	1	71	2	137	4895
2	1	5	1	72	1	95	3358
2	1	5	1	72	2	129	4895
2	1	5	1	73	1	88	3358
2	1	5	1	73	2	125	4895
2	1	5	1	74	1	68	3358
2	1	5	1	74	2	111	4895
2	1	5	1	75	1	61	3358
2	1	5	1	75	2	89	4895
2	1	5	1	76	1	64	3358
2	1	5	1	76	2	101	4895
2	1	5	1	77	1	78	3358
2	1	5	1	77	2	119	4895
2	1	5	1	78	1	81	3358
2	1	5	1	78	2	127	4895
2	1	5	1	79	1	56	3358
2	1	5	1	79	2	79	4895
2	1	5	1	80	1	103	3358
2	1	5	1	80	2	160	4895
2	1	5	2	81	1	38	3358
2	1	5	2	81	2	58	4895
2	1	5	2	82	1	11	3358
2	1	5	2	82	2	15	4895
2	1	5	2	83	1	23	3358
2	1	5	2	83	2	35	4895
2	1	5	2	84	1	22	3358
2	1	5	2	84	2	31	4895
2	1	5	2	85	1	13	3358
2	1	5	2	85	2	18	4895
2	1	5	2	86	1	5	3358
2	1	5	2	86	2	6	4895
2	1	5	2	87	1	14	3358
2	1	5	2	87	2	19	4895
2	1	5	2	88	1	9	3358
2	1	5	2	88	2	13	4895
2	1	5	2	89	1	25	3358
2	1	5	2	89	2	33	4895
2	1	5	2	90	1	12	3358
2	1	5	2	90	2	17	4895
2	1	5	2	91	1	17	3358
2	1	5	2	91	2	26	4895
2	1	5	2	92	1	18	3358
2	1	5	2	92	2	25	4895
2	1	5	2	93	1	25	3358
2	1	5	2	93	2	43	4895
2	1	5	2	94	1	9	3358
2	1	5	2	94	2	12	4895
2	1	5	2	95	1	15	3358
2	1	5	2	95	2	20	4895
2	1	5	2	96	1	25	3358
2	1	5	2	96	2	29	4895
2	1	5	2	97	1	14	3358
2	1	5	2	97	2	19	4895
2	1	5	2	98	1	9	3358
2	1	5	2	98	2	13	4895
2	1	5	2	99	1	12	3358
2	1	5	2	99	2	24	4895
2	1	5	2	100	1	24	3358
2	1	5	2	100	2	33	4895
2	1	5	2	101	1	13	3358
2	1	5	2	101	2	23	4895
2	1	5	2	102	1	7	3358
2	1	5	2	102	2	10	4895
2	1	5	2	103	1	12	3358
2	1	5	2	103	2	17	4895
2	1	5	2	104	1	8	3358
2	1	5	2	104	2	14	4895
2	1	5	2	105	1	16	3358
2	1	5	2	105	2	23	4895
2	1	5	2	106	1	7	3358
2	1	5	2	106	2	15	4895
2	1	5	2	107	1	10	3358
2	1	5	2	107	2	12	4895
2	1	5	2	108	1	7	3358
2	1	5	2	108	2	11	4895
2	1	5	2	109	1	19	3358
2	1	5	2	109	2	33	4895
2	1	5	2	110	1	8	3358
2	1	5	2	110	2	10	4895
2	1	5	2	111	1	16	3358
2	1	5	2	111	2	20	4895
2	1	5	2	112	1	22	3358
2	1	5	2	112	2	28	4895
2	1	5	1	113	1	144	3358
2	1	5	1	113	2	219	4895
2	1	5	1	114	1	43	3358
2	1	5	1	114	2	61	4895
2	1	5	1	115	1	86	3358
2	1	5	1	115	2	118	4895
2	1	5	1	116	1	84	3358
2	1	5	1	116	2	115	4895
2	1	5	1	117	1	46	3358
2	1	5	1	117	2	72	4895
2	1	5	1	118	1	23	3358
2	1	5	1	118	2	36	4895
2	1	5	1	119	1	42	3358
2	1	5	1	119	2	62	4895
2	1	5	1	120	1	55	3358
2	1	5	1	120	2	82	4895
2	1	5	1	121	1	91	3358
2	1	5	1	121	2	126	4895
2	1	5	1	122	1	43	3358
2	1	5	1	122	2	68	4895
2	1	5	1	123	1	41	3358
2	1	5	1	123	2	55	4895
2	1	5	1	124	1	42	3358
2	1	5	1	124	2	66	4895
2	1	5	1	125	1	94	3358
2	1	5	1	125	2	125	4895
2	1	5	1	126	1	35	3358
2	1	5	1	126	2	53	4895
2	1	5	1	127	1	50	3358
2	1	5	1	127	2	67	4895
2	1	5	1	128	1	74	3358
2	1	5	1	128	2	126	4895
3	1	1	2	17	1	5532	453137
3	1	1	2	17	2	8973	730952
3	1	1	2	18	1	2412	453137
3	1	1	2	18	2	3858	730952
3	1	1	2	19	1	2492	453137
3	1	1	2	19	2	4095	730952
3	1	1	2	20	1	2774	453137
3	1	1	2	20	2	4499	730952
3	1	1	2	21	1	2267	453137
3	1	1	2	21	2	3743	730952
3	1	1	2	22	1	1946	453137
3	1	1	2	22	2	3150	730952
3	1	1	2	23	1	1736	453137
3	1	1	2	23	2	2780	730952
3	1	1	2	24	1	2005	453137
3	1	1	2	24	2	3210	730952
3	1	1	2	25	1	2482	453137
3	1	1	2	25	2	3930	730952
3	1	1	2	26	1	1805	453137
3	1	1	2	26	2	2875	730952
3	1	1	2	27	1	1620	453137
3	1	1	2	27	2	2606	730952
3	1	1	2	28	1	1277	453137
3	1	1	2	28	2	2080	730952
3	1	1	2	29	1	2786	453137
3	1	1	2	29	2	4524	730952
3	1	1	2	30	1	1960	453137
3	1	1	2	30	2	3194	730952
3	1	1	2	31	1	1325	453137
3	1	1	2	31	2	2106	730952
3	1	1	2	32	1	2198	453137
3	1	1	2	32	2	3502	730952
3	1	1	2	33	1	4330	453137
3	1	1	2	33	2	6987	730952
3	1	1	2	34	1	3863	453137
3	1	1	2	34	2	6250	730952
3	1	1	2	35	1	2157	453137
3	1	1	2	35	2	3557	730952
3	1	1	2	36	1	2994	453137
3	1	1	2	36	2	4789	730952
3	1	1	2	37	1	4027	453137
3	1	1	2	37	2	6439	730952
3	1	1	2	38	1	2626	453137
3	1	1	2	38	2	4200	730952
3	1	1	2	39	1	2007	453137
3	1	1	2	39	2	3216	730952
3	1	1	2	40	1	2754	453137
3	1	1	2	40	2	4419	730952
3	1	1	2	41	1	2232	453137
3	1	1	2	41	2	3520	730952
3	1	1	2	42	1	2051	453137
3	1	1	2	42	2	3243	730952
3	1	1	2	43	1	1004	453137
3	1	1	2	43	2	1663	730952
3	1	1	2	44	1	1433	453137
3	1	1	2	44	2	2251	730952
3	1	1	2	45	1	2952	453137
3	1	1	2	45	2	4712	730952
3	1	1	2	46	1	2829	453137
3	1	1	2	46	2	4490	730952
3	1	1	2	47	1	1473	453137
3	1	1	2	47	2	2332	730952
3	1	1	2	48	1	4697	453137
3	1	1	2	48	2	7433	730952
3	1	1	1	65	1	9445	453137
3	1	1	1	65	2	15124	730952
3	1	1	1	66	1	9837	453137
3	1	1	1	66	2	15872	730952
3	1	1	1	67	1	10266	453137
3	1	1	1	67	2	16582	730952
3	1	1	1	68	1	9614	453137
3	1	1	1	68	2	15664	730952
3	1	1	1	69	1	10054	453137
3	1	1	1	69	2	16228	730952
3	1	1	1	70	1	11854	453137
3	1	1	1	70	2	19433	730952
3	1	1	1	71	1	11496	453137
3	1	1	1	71	2	18543	730952
3	1	1	1	72	1	12222	453137
[truncated: 142,001 more rows]
